# Supplementary material for: Ether Lipid Deficiency in Mice Produces a Complex Behavioral Phenotype Mimicking Aspects of Human Psychiatric Disorders
Source: Int J Mol Sci. 2019 Aug 13;20(16):3929. doi: 10.3390/ijms20163929 (PMC6720005; doi:10.3390/ijms20163929)
Supplement: Supplementary file 1 [file ijms-20-03929-s001.zip]

Archive with 11 entries (11 files):
- Figure S1.pdf
- Figure S2.pdf
- Figure S3.pdf
- Figure S4.pdf
- Figure S5.pdf
- Figure S6.pdf
- Supplementary Material Legends.docx
- Video S1.mov
- Video S2.mov
- Video S3.mov
- Video S4.wmv
